# Supplementary material for: Low Zoonotic Pathogen Burden in Free-Roaming Cats Revealed by 18S rRNA Metabarcoding: A Baseline Study from an Insular Natura 2000 Site in Spain
Source: Animals (Basel). 2026 Jan 29;16(3):431. doi: 10.3390/ani16030431 (PMC12896981; doi:10.3390/ani16030431)
Supplement: Supplementary file 1 [file animals-16-00431-s001.zip]

Archive with 1 entries (1 files):
- animals-4082227-supplementary.pdf
